# Supplementary material for: Anti-Melanogenic Effects of Fractioned Cynanchum atratum by Regulation of cAMP/MITF Pathway in a UVB-Stimulated Mice Model
Source: Cells. 2023 May 14;12(10):1390. doi: 10.3390/cells12101390 (PMC10216695; doi:10.3390/cells12101390)
Supplement: Supplementary file 1 [file cells-12-01390-s001.zip]

Archive with 1 entries (1 files):
- cells-2347312-supplementary.pdf
